# Supplementary material for: Trends in Esophageal Adenocarcinoma and Esophageal Squamous Cell Carcinoma Incidence in the United States from 1992 to 2019
Source: Cancers (Basel). 2022 Dec 8;14(24):6049. doi: 10.3390/cancers14246049 (PMC9775957; doi:10.3390/cancers14246049)
Supplement: Supplementary file 1 [file cancers-14-06049-s001.zip]

Archive with 1 entries (1 files):
- cancers-1991419-supplementary.pdf
